# Supplementary material for: The Influence of Pharmacological Agents Used During General Anesthesia on the Intensity of Postoperative Pain and the Occurrence of Post-Anesthetic Delirium—A Scoping Review
Source: J Clin Med. 2026 Feb 28;15(5):1867. doi: 10.3390/jcm15051867 (PMC12985773; doi:10.3390/jcm15051867)
Supplement: Supplementary file 1 [file jcm-15-01867-s001.zip]

Archive with 1 entries (1 files):
- jcm-4129281-supplementary.pdf
